# Supplementary material for: Nested Melanoma and Superficial Spreading Melanoma with Prominent Nests—A Retrospective Study on Clinical Characteristics and PRAME Expression
Source: Diagnostics (Basel). 2025 Sep 8;15(17):2279. doi: 10.3390/diagnostics15172279 (PMC12428223; doi:10.3390/diagnostics15172279)
Supplement: Supplementary file 1 [file diagnostics-15-02279-s001.zip]

Archive with 1 entries (1 files):
- diagnostics-3835124-supplementary.pdf
